# Supplementary material for: AhR Mediated Activation of Pro-Inflammatory Response of RAW 264.7 Cells Modulate the Epithelial-Mesenchymal Transition
Source: Toxics. 2022 Oct 27;10(11):642. doi: 10.3390/toxics10110642 (PMC9696907; doi:10.3390/toxics10110642)
Supplement: Supplementary file 1 [file toxics-10-00642-s001.zip]

Archive with 1 entries (1 files):
- toxics-1894983-supplementary.pdf
